# Supplementary material for: Evaluating the measurement properties of patient-reported outcome measures for young adults with life-limiting conditions: A systematic review
Source: Palliat Med. 2025 Jun 19;39(7):765–91. doi: 10.1177/02692163251340175 (PMC12227827; doi:10.1177/02692163251340175)
Supplement: sj-xlsx-3-pmj-10.1177_02692163251340175 – Supplemental material for Evaluating the measurement properties of patient-reported outcome measures for young adults with life-limiting conditions: A systematic review [file sj-xlsx-3-pmj-10.1177_02692163251340175.xlsx]

## Sheet: Sheet1
	Study Characteristics																				PROM Characteristics															Psychometric Properties
Number	Author	Publication Year	Title	Journal	Geographic location	Study Design		Characteristics of study sample													PROM Name	Original Tool	Target Population of Original Measure	Health Outcome	Mode of administration (self-report, interview-based, parent/proxy report)		Recall period	Number of items	Response options	Range of scores/scoring	Completion time	Original language	Available translations	Validation methods		Interpretability of PROMs						Feasibility of PROMs
							Aim	N	Age	Gender N (%)	Race	Ethnicity	Disease	Disease duration	Disease severity	Income	Education	Occupational status	Other socioeconomic	Response rate						Timing of administration									Comments regarding validation included in the paper	Distribution of scores in the study population	Percentage of missing items and percentage of missing total scores	Floor and ceiling effects	Scores and change scores available for relevant (sub)groups	Minimal important change (MIC) or minimal important difference (MID)	Information on response shift	Patient's comprehensibility	Clinician's comprehensibility	Type and ease of administration	Length of instrument	Completion time	Patient's required mental and physical ability level	Ease of standardisation	Ease of score calculation
[truncated: 14 more columns]
